# Supplementary material for: Hunger and Health: Taking a Formative Approach to Build a Health Intervention Focused on Nutrition and Physical Activity Needs as Perceived by Stakeholders
Source: Nutrients. 2021 May 10;13(5):1584. doi: 10.3390/nu13051584 (PMC8151779; doi:10.3390/nu13051584)
Supplement: Supplementary file 1 [file nutrients-13-01584-s001.zip]

Archive with 1 entries (1 files):
- nutrients-1175436-supplementary.pdf
